# Supplementary material for: The RNASeq-er API—a gateway to systematically updated analysis of public RNA-seq data
Source: Bioinformatics. 2017 Mar 22;33(14):2218–20. doi: 10.1093/bioinformatics/btx143 (PMC5870697; doi:10.1093/bioinformatics/btx143)
Supplement: Supplementary Data [file btx143_supp.zip]

Archive with 3 entries (2 files):
- btx143-suppl_data/
- btx143-suppl_data/RNASeq_API_2016_Application_Note_supplementary_API_Spec.docx
- btx143-suppl_data/RNASeq_API_2016_Application_Note_supplementary_Commands.docx
